# Supplementary material for: Prevalence of Rheumatic Heart Disease and Other Cardiac Conditions in Low-Risk Pregnancies in Kenya: A Prospective Echocardiography Screening Study
Source: Glob Heart. 2021 Feb 9;16(1):10. doi: 10.5334/gh.826 (PMC7879998; doi:10.5334/gh.826)
Supplement: Appendix 2. — Echocardiography worksheet. [file gh-16-1-826-s2.xlsx]

## Sheet: appdx_1_echo_worksheet
Appendix 2. Echocardiography worksheet				v.4.0	Jan. 2018
	Study ID
	Date
	Characteristic	Presence / severity
1	Normal Echo	Yes	No
2	Rheumatic heart disease (RHD)	None	Present
2a	Mitral stenosis (MS)	None	Mild/trivial	Mod	Severe
2d	Mitral regurgitation (MR)	None	Mild/trivial	Mod	Severe
2b	Aortic stenosis (AS)	None	Mild/trivial	Mod	Severe
2c	Aortic regurgitation (AR)	None	Mild/trivial	Mod	Severe
2e	Tricuspid stenosis (TS)	None	Mild/trivial	Mod	Severe
2f	Tricuspid regurgitation (TR)	None	Mild/trivial	Mod	Severe
2g	Pulmonic stenosis (PS)	None	Mild/trivial	Mod	Severe
2h	Pulmonic regurgitation (PR)	None	Mild/trivial	Mod	Severe
3	Dilated cardiomyopathy	None	Present	Indeterminant
4	Hypertrophic cardiomyopathy	None	Obstructive	Non-obstructive	Indeterminant
4a	LVOT gradient	[value]
5	Mitral valve prolapse	None	Present	Indeterminant
6	Bicuspid aortic valve	None	Present	Indeterminant
7	LV systolic dysfunction	None	Present	Indeterminant
8	RV systolic dysfunction	None	Present	Indeterminant
9	Pericardial effusion	None	Present	Indeterminant
10	Chamber mass	None	Present	Indeterminant
11	Atrial septal defect (ASD)	None	Present	Indeterminant
12	Ventricular septal defect (VSD)	None	Present	Indeterminant
13	Patent ductus arteriosus (PDA)	None	Present	Indeterminant
14	Coarctation of aorta	None	Present	Indeterminant
15	Pulmonary hypertension (PHTN)	None	Present
15a	RVSP	[value]
16	Other comments
